# Supplementary material for: Lipid packing contributes to the confinement of caveolae to the plasma membrane
Source: eLife. 2026 Jul 6;14:RP108369. doi: 10.7554/eLife.108369 (PMC13336769; doi:10.7554/eLife.108369)
Supplement: Figure 1—source data 2. [file elife-108369-fig1-data2.zip]

Archive with 2 entries (2 files):
- SourceDataF1_DynTKOcells.ai
- __MACOSX/._SourceDataF1_DynTKOcells.ai
