# Supplementary material for: Lipid packing contributes to the confinement of caveolae to the plasma membrane
Source: eLife. 2026 Jul 6;14:RP108369. doi: 10.7554/eLife.108369 (PMC13336769; doi:10.7554/eLife.108369)
Supplement: Figure 4—source code 1. [file elife-108369-fig4-code1.zip]

Archive with 6 entries (6 files):
- densmap_Dyngo_wCHOL.dat
- __MACOSX/._densmap_Dyngo_wCHOL.dat
- densmap_Dyngo_CHOL_UP_LEAF.dat
- __MACOSX/._densmap_Dyngo_CHOL_UP_LEAF.dat
- Colocalization_Dyngo_CHOL.ipynb
- __MACOSX/._Colocalization_Dyngo_CHOL.ipynb
