# Supplementary material for: Lipid packing contributes to the confinement of caveolae to the plasma membrane
Source: eLife. 2026 Jul 6;14:RP108369. doi: 10.7554/eLife.108369 (PMC13336769; doi:10.7554/eLife.108369)
Supplement: Figure 4—source code 1. [file elife-108369-fig4-code1.zip › densmap_Dyngo_wCHOL.dat]

0	0	0.0983198	0.19664	0.294959	0.393279	0.491599	0.589919	0.688239	0.786558	0.884878	0.983198	1.08152	1.17984	1.27816	1.37648	1.4748	1.57312	1.67144	1.76976	1.86808	1.9664	2.06472	2.16304	2.26136	2.35968	2.45799	2.55631	2.65463	2.75295	2.85127	2.94959	3.04791	3.14623	3.24455	3.34287	3.44119	3.53951	3.63783	3.73615	3.83447	3.93279	4.03111	4.12943	4.22775	4.32607	4.42439	4.52271	4.62103	4.71935
0	0	0	0	0	0	0	0	0	0	0	0	0	0	0	0	0	0	0	0	0	0	0	0	0	0	0	0	0	0	0	0	0	0	0	0	0	0	0	0	0	0	0	0	0	0	0	0	0	0
0.0983198	0	0	0	0	0	0	0	0	0	0	0	0	0	0	0	0	0	0	0	0	0	0	0	0	0	0	0	0	0	0	0	0	0	0	0	0	0	0	0	0	0	0	0	0	0	0	0	0	0
0.19664	0	0	0	0	0	0	0	0	0	0	0	0	0	0	0	0	0	0	0	0	0	0	0	0	0	0	0	0	0	0	0	0	0	0	0	0	0	0	0	0	0	0	0	0	0	0	0	0	0
0.294959	0	0	0	0	0	0	0	0	0	0	0	0	0	0	0	0	0	0	0	0	0	0	0	0	0	0	0	0	0	0	0	0	0	0	0	0	0	0	0	0	0	0	0	0	0	0	0	0	0
0.393279	0	0	0	0	0	0	0	0	0	0	0	0	0	0	0	0	0	0	0	0	0	0	0	0	0	0	0	0	0	0	0	0	0	0	0	0	0	0	0	0	0	0	0	0	0	0	0	0	0
0.491599	0	0	0	0	0	0	0	0	0	0	0	0	0	0	0	0	0	0	0	0	0	0	0	0	0	0	0	0	0	0	0	0	0	0	0	0	0	0	0	0	0	0	0	0	0	0	0	0	0
0.589919	0	0	0	0	0	0	0	0	0	0	0	0	0	0	0	0	0	0	0	0	0	0	0	0	0	0	0	0	0	0	0	0	0	0	0	0	0	0	0	0	0	0	0	0	0	0	0	0	0
0.688239	0	0	0	0	0	0	0	0	0	0	0	0	0	0	0	0	0	0	0	0	0	0	0	0	0	0	0	0	0	0	0	0	0	0	0	0	0	0	0	0	0	0	0	0	0	0	0	0	0
0.786558	0	0	0	0	0	0	0	0	0	0	0	0	0	0	0	0	0	0	0	0	0	0	0	0	0	0	0	0	0	0	0	0	0	0	0	0	0	0	0	0	0	0	0	0	0	0	0	0	0
0.884878	0	0	0	0	0	0	0	0	0	0	0	0	0	0	0	0	0	0	0	0	0	0	0	0	0	0	0	0	0	0	0	0	0	0	0	0	0	0	0	0	0	0	0	0	0	0	0	0	0
0.983198	0	0	0	0	0	0	0	0	0	0	0	0	0	0	0	0	0	0	0	0	0	0	0	0	0	0	0	0	0	0	0	0	0	0	0	0	0	0	0	0	0.0131502	0	0	0	0	0	0	0	0
1.08152	0	0	0	0	0	0	0	0	0	0	0	0	0	0	0	0	0	0	0	0	0	0	0	0	0	0	0	0	0	0	0	0	0	0	0	0	0	0	0.00657512	0	0	0	0	0	0	0	0	0	0
1.17984	0	0	0	0	0	0	0	0	0	0	0	0	0	0	0	0	0	0	0	0	0	0	0	0	0	0	0	0	0	0	0	0.00655718	0.00655973	0.0131189	0	0	0	0	0.00657512	0.00657512	0	0	0	0.00656306	0.00656246	0.00656246	0	0	0
1.27816	0	0	0	0	0	0	0	0	0	0	0	0	0	0	0	0	0	0	0	0	0	0	0.00658013	0	0.0131603	0	0	0	0	0.0131245	0.00655718	0.0131169	0.0131418	0.00660039	0.00660039	0.0131489	0.0197251	0.0131502	0	0.00657512	0.0131502	0.0131261	0.0262399	0.0328161	0.0196874	0	0	0	0
1.37648	0	0	0	0	0	0	0	0	0	0	0	0	0	0	0	0	0	0	0	0.00655219	0	0	0.00658013	0.00658871	0	0.0131691	0.00658871	0.0263012	0.00658037	0.0263322	0.0394301	0.0262807	0.0526087	0.0393833	0.0394483	0.0459724	0.00657512	0.00657512	0.0197101	0	0.0394291	0.0328722	0.0393802	0.0263061	0.013149	0.00658653	0	0.00655044	0
1.4748	0	0	0	0	0	0	0	0	0	0	0	0	0	0	0	0	0	0	0	0	0.00655219	0.00655608	0	0.0329526	0.0591922	0.0327868	0.0524419	0.0328822	0.0131367	0.0394382	0.03944	0.0590807	0.0854676	0.0987083	0.0526078	0.0525774	0.0789115	0.0658258	0.065866	0.0460131	0.046009	0.0589923	0.0262753	0.0459894	0.00656993	0.0197264	0.0131204	0	0
1.57312	0	0	0	0	0	0	0	0	0	0	0	0	0	0	0	0	0	0	0.00655219	0.0131083	0.00655219	0.0131083	0.0131445	0.0329142	0.0657572	0.0789983	0.0656739	0.0984854	0.0855358	0.0591509	0.0788653	0.151259	0.151237	0.138071	0.124949	0.098552	0.0723128	0.0590809	0.0919951	0.105049	0.0986011	0.0854749	0.0459233	0.0591513	0.0591073	0.059069	0.0525532	0.0262371	0
1.67144	0	0	0	0	0	0	0	0	0	0	0	0	0	0	0	0	0	0	0	0.00655608	0.0262457	0.0393891	0.0920831	0.0788455	0.11838	0.131384	0.0854365	0.13138	0.111761	0.131514	0.164413	0.118337	0.243146	0.170846	0.216842	0.137854	0.157693	0.164166	0.203751	0.164265	0.131486	0.157695	0.138077	0.0525594	0.0459355	0.0854128	0.0197072	0	0
1.76976	0	0	0	0	0	0	0	0	0	0	0	0	0	0	0	0	0	0	0	0.00655851	0.0262501	0.0459737	0.0788759	0.124804	0.157606	0.15777	0.315493	0.20378	0.230161	0.263007	0.308884	0.223438	0.295741	0.184158	0.262623	0.282466	0.269436	0.46667	0.335103	0.275909	0.269672	0.17752	0.131397	0.137982	0.111632	0.0919667	0.0263285	0.00656775	0.0065965
1.86808	0	0	0	0	0	0	0	0	0	0	0	0	0	0	0	0	0.00657221	0.00657221	0.00656505	0.0196967	0.0393918	0.065807	0.111598	0.216763	0.177517	0.269511	0.217041	0.243233	0.256515	0.335183	0.335214	0.387771	0.367891	0.407493	0.519265	0.473548	0.53236	0.637597	0.604582	0.558703	0.400879	0.414184	0.144542	0.157692	0.111785	0.0658213	0.0131709	0.0065965	0.00660227
1.9664	0	0	0	0	0	0	0	0	0	0	0	0	0	0	0	0	0.00657221	0.0196358	0.0197095	0.0328894	0.0525952	0.0985596	0.138066	0.197278	0.295594	0.381357	0.361481	0.414284	0.322147	0.335251	0.433897	0.558441	0.617724	0.690339	0.663857	0.827912	0.874116	0.808386	0.716313	0.703179	0.525748	0.407383	0.256415	0.204094	0.124903	0.0788489	0.0723728	0.0263623	0.00660227
2.06472	0	0	0	0	0	0	0	0	0	0	0	0	0	0	0	0	0.0132131	0.00660653	0.026248	0.0854369	0.111767	0.184043	0.236546	0.276176	0.321926	0.51943	0.571618	0.506108	0.637692	0.597998	0.519152	0.788871	0.887245	0.841274	0.946509	1.02521	1.01869	0.952898	0.927077	0.782242	0.598022	0.525885	0.427467	0.295758	0.28281	0.0920543	0.0591991	0.0394416	0.00660227
2.16304	0	0	0	0	0	0	0	0	0	0	0	0	0	0	0	0	0.0130636	0.0328777	0.0460194	0.0394437	0.0985825	0.118369	0.16433	0.381275	0.427327	0.473445	0.690065	0.749175	0.676458	0.617917	0.75558	0.834809	0.98625	1.00585	1.09757	1.15035	1.26212	1.14413	0.894097	0.913657	0.907143	0.703278	0.453334	0.328366	0.276201	0.15786	0.0328096	0.0196776	0
2.26136	0	0	0	0	0	0	0	0	0	0	0	0	0	0	0	0	0	0.0131097	0.00653517	0.0789971	0.144798	0.197163	0.28271	0.374355	0.427391	0.545776	0.683514	0.854381	0.709449	0.887018	1.03215	1.01217	1.03899	1.05154	1.13766	1.37404	1.34139	1.39351	1.29489	0.991803	0.920137	0.663541	0.611201	0.355005	0.190536	0.131452	0.157986	0.0394793	0.00658406
2.35968	0	0	0	0	0	0	0	0	0	0	0	0	0	0	0	0.00656362	0.0328479	0.0327747	0.0198308	0.0657916	0.0790159	0.22366	0.276051	0.341685	0.551861	0.578441	0.677057	0.893974	0.677094	0.729667	0.893949	1.08429	0.933517	0.93375	1.14397	1.43302	1.53763	1.64925	1.66291	1.03204	0.880663	0.749366	0.578331	0.447208	0.263012	0.124965	0.118382	0.111909	0.0525303
2.45799	0.0131374	0	0	0	0	0	0	0	0	0	0	0.0065581	0.0197173	0	0.00660531	0.0131833	0.0263131	0.0854157	0.0985168	0.0527559	0.118546	0.164715	0.256846	0.394684	0.486701	0.644132	0.775461	0.847928	0.959355	0.959307	1.0126	1.2162	0.835215	0.933175	1.22254	1.35427	1.73499	1.49854	1.26817	1.23569	0.874723	0.617834	0.552262	0.427018	0.414045	0.263043	0.118334	0.0789382	0.111697
2.55631	0.0459066	0.00655068	0	0	0	0	0	0	0	0	0	0	0.0131162	0.0262755	0.0328563	0.0527152	0.0131865	0.0328842	0.0985479	0.111729	0.111769	0.157969	0.184344	0.26963	0.381873	0.447031	0.716614	0.821478	0.834845	0.972775	1.09714	0.985892	0.979563	1.13696	1.16403	1.39389	1.2232	1.26929	1.25506	1.15069	0.920597	0.841487	0.486292	0.361375	0.256442	0.269721	0.249797	0.111769	0.0526153
2.65463	0.0262394	0.00655677	0	0	0	0	0	0	0	0	0	0	0	0	0.019697	0.0262779	0.039556	0.0987396	0.0459088	0.0788986	0.157798	0.22349	0.26965	0.309118	0.348771	0.427357	0.565391	0.565326	0.630926	0.657074	0.867312	1.0049	1.06464	1.10414	1.04502	0.946306	1.04496	0.854721	1.07818	0.972793	0.894114	0.62482	0.466929	0.394424	0.262782	0.223475	0.190664	0.0854215	0.0722764
2.75295	0	0	0	0	0	0	0	0	0	0	0	0	0	0	0	0.0131781	0.0459522	0.0328651	0.0921272	0.1446	0.138005	0.17092	0.249805	0.197293	0.361722	0.355211	0.447224	0.53908	0.618035	0.676878	0.59808	0.670381	0.768622	0.76915	0.821366	0.755355	0.702679	0.67019	0.782058	0.710145	0.788959	0.604677	0.505996	0.355374	0.36824	0.157633	0.177474	0.210297	0.118287
2.85127	0	0	0	0	0	0	0	0	0	0	0	0	0	0	0.00657289	0.0328722	0.0197744	0.0328351	0.026261	0.0855322	0.157871	0.243344	0.276157	0.223482	0.328798	0.401028	0.53262	0.519474	0.6312	0.611173	0.769093	0.696339	0.630754	0.492984	0.538485	0.499441	0.578412	0.519085	0.44702	0.55232	0.644534	0.512941	0.472988	0.295707	0.282458	0.328763	0.177542	0.0986052	0.131414
2.94959	0.0855132	0.0131516	0	0	0	0	0	0	0	0	0	0	0	0.00655638	0.0131293	0.0197271	0.0328781	0.0921022	0.131379	0.0917834	0.131418	0.183983	0.24318	0.368218	0.263222	0.33543	0.447104	0.480195	0.617765	0.539091	0.657343	0.775309	0.709774	0.598039	0.526029	0.335412	0.276121	0.263133	0.282678	0.322225	0.440542	0.473181	0.466563	0.460003	0.216766	0.131508	0.204086	0.144517	0.0855476
3.04791	0.0655665	0.0197502	0	0	0	0	0	0	0	0	0	0	0	0.00655638	0.00657289	0.0460001	0.0328548	0.0787944	0.0525919	0.17087	0.24309	0.203679	0.321981	0.256363	0.328531	0.269514	0.302606	0.434272	0.453581	0.565406	0.63791	0.657304	0.565123	0.637793	0.50614	0.302267	0.289347	0.262822	0.210165	0.144394	0.223464	0.354968	0.38101	0.367794	0.321944	0.243067	0.0722785	0.0790695	0.078859
3.14623	0.0328593	0.0525569	0.0131213	0	0	0	0	0	0	0	0	0	0.00654363	0.00655638	0.00655638	0.0329157	0.026289	0.0460029	0.085401	0.118203	0.0919735	0.249688	0.256281	0.348243	0.321891	0.374607	0.446764	0.394445	0.368149	0.486543	0.572048	0.486649	0.664037	0.479762	0.374819	0.381256	0.164359	0.203694	0.151038	0.197118	0.111758	0.184061	0.328402	0.328416	0.25611	0.19022	0.131399	0.0723641	0.0328694
3.24455	0	0.00658678	0.00657962	0.00656064	0	0	0	0	0	0	0	0	0	0.0196309	0.0130873	0.0196564	0.0196665	0.0589845	0.0918621	0.0722122	0.138069	0.118275	0.164131	0.236495	0.282532	0.309005	0.354841	0.394098	0.433769	0.361585	0.499714	0.532556	0.440511	0.479922	0.447094	0.460199	0.28275	0.190672	0.157759	0.1248	0.0657027	0.131358	0.170893	0.249628	0.19699	0.137942	0.0917637	0.0655823	0.0197214
3.34287	0	0	0	0	0	0	0	0	0	0	0	0	0	0	0	0.0130873	0	0.0196598	0.0327648	0.0722422	0.07869	0.105012	0.131326	0.111662	0.151015	0.184029	0.269493	0.262907	0.236462	0.361498	0.427503	0.414419	0.512937	0.42064	0.400937	0.401123	0.302395	0.230111	0.144606	0.157921	0.177579	0.118272	0.118295	0.190682	0.105069	0.111697	0.0590861	0.0196312	0.0261345
3.44119	0.00654224	0	0	0	0	0	0	0	0	0	0	0	0	0	0	0	0	0.00655975	0.0131212	0	0.0262607	0.0525755	0.0524529	0.105268	0.105033	0.0656449	0.124822	0.190623	0.177412	0.243339	0.190714	0.355118	0.453549	0.447014	0.427489	0.263012	0.322103	0.282804	0.282654	0.184013	0.170793	0.170935	0.105096	0.0920469	0.118327	0.0986401	0.0525781	0.0131435	0.00656948
3.53951	0	0	0	0	0	0	0	0	0	0	0	0	0	0	0	0	0	0	0	0.0131195	0.00655975	0.0196976	0.0196982	0.0328143	0.0524656	0.0788755	0.059049	0.0920039	0.111596	0.124776	0.105132	0.157823	0.197395	0.368187	0.348264	0.400926	0.236719	0.381422	0.256474	0.256436	0.144532	0.118322	0.118282	0.0920188	0.0854414	0.0525572	0.0723509	0.00656948	0.0131268
3.63783	0	0	0	0	0	0	0	0	0	0	0	0	0	0	0	0	0	0	0	0.00657814	0.0131379	0.0131379	0.00657814	0.0131563	0	0.00658634	0.01317	0	0.00655347	0.0723674	0.0723417	0.124916	0.124973	0.124943	0.197189	0.262697	0.203667	0.177453	0.243415	0.276364	0.177547	0.197108	0.0920328	0.0788631	0.0591241	0.032817	0.0262661	0.0329175	0.0131582
3.73615	0	0	0	0	0	0	0	0	0	0	0	0	0	0	0	0	0	0	0	0	0	0.00657814	0.00657814	0.00657814	0.00657814	0.00657814	0.00657814	0	0	0.00658262	0.0263555	0.065825	0.0394917	0.138153	0.11831	0.164353	0.216783	0.190549	0.164299	0.28966	0.329073	0.217026	0.164297	0.118365	0.0722382	0.0525956	0.0262501	0.0131215	0
3.83447	0	0	0	0	0	0	0	0	0	0	0	0	0	0	0	0	0	0	0	0	0	0	0	0	0.0131563	0	0.00657814	0.0263126	0	0.00658262	0.00658262	0.0263555	0.0197582	0.0395202	0.0854703	0.0394232	0.105172	0.137922	0.131358	0.059178	0.210599	0.204045	0.131619	0.0986258	0.0789052	0.0722535	0.0328296	0.019693	0.0131215
3.93279	0.00655731	0	0	0	0	0	0	0	0	0	0	0	0	0	0	0	0	0	0	0	0	0	0	0	0	0	0	0	0.00657814	0.0328952	0.00658262	0.0197397	0.0197397	0.0395124	0.0197769	0.0328531	0.0262851	0.0524963	0.0722959	0.0655854	0.0658142	0.151341	0.125067	0.0921669	0.0789501	0.0394855	0.0591388	0.0197055	0.0328565
4.03111	0	0	0	0	0	0	0	0	0	0	0	0	0	0	0	0	0	0	0	0	0	0	0	0	0	0	0	0	0	0.00657814	0.0197344	0.00658262	0	0.0197438	0.0197397	0.0065599	0	0.00655352	0.0524687	0.0590493	0.0262237	0.0788833	0.09213	0.0592671	0.0197703	0.0329155	0.0263115	0.0328617	0.0131422
4.12943	0	0	0	0	0	0	0	0	0	0	0	0	0	0	0	0	0	0	0	0	0	0	0	0	0	0	0	0	0	0	0	0.0197344	0.0131563	0	0	0.0131571	0.0197357	0	0	0.0262353	0.0590508	0.0393622	0.0525544	0.0263106	0.0461084	0	0.0131595	0.0131521	0.0197072
4.22775	0	0	0	0	0	0	0	0	0	0	0	0	0	0	0	0	0	0	0	0	0	0	0	0	0	0	0	0	0	0	0	0	0.0197344	0	0	0	0.00657856	0.0263143	0	0.0131108	0.0131108	0.0196918	0.013126	0.0131183	0.0131625	0.0131758	0	0	0.00657151
4.32607	0	0	0	0	0	0	0	0	0	0	0	0	0	0	0	0	0	0	0	0	0	0	0	0	0	0	0	0	0	0	0	0	0	0.00657814	0	0	0	0.00657856	0.0131571	0	0.0131108	0.00655352	0.0327988	0.013107	0.00655352	0	0	0	0
4.42439	0	0	0	0	0	0	0	0	0	0	0	0	0	0	0	0	0	0	0	0	0	0	0	0	0	0	0	0	0	0	0	0	0	0	0	0	0	0	0.0131571	0.0131571	0	0	0.00655352	0.0131227	0	0	0	0	0
4.52271	0	0	0	0	0	0	0	0	0	0	0	0	0	0	0	0	0	0	0	0	0	0	0	0	0	0	0	0	0	0	0	0	0	0	0	0	0	0	0	0.00657856	0	0	0	0	0	0	0	0	0
4.62103	0	0	0	0	0	0	0	0	0	0	0	0	0	0	0	0	0	0	0	0	0	0	0	0	0	0	0	0	0	0	0	0	0	0	0	0	0	0	0	0	0	0	0	0	0	0	0	0	0
4.71935	0	0	0	0	0	0	0	0	0	0	0	0	0	0	0	0	0	0	0	0	0	0	0	0	0	0	0	0	0	0	0	0	0	0	0	0	0	0	0	0	0	0	0	0	0	0	0	0	0
4.81767	0	0	0	0	0	0	0	0	0	0	0	0	0	0	0	0	0	0	0	0	0	0	0	0	0	0	0	0	0	0	0	0	0	0	0	0	0	0	0	0	0	0	0	0	0	0	0	0	0
[truncated: 1 more columns]
