# Supplementary material for: Lipid packing contributes to the confinement of caveolae to the plasma membrane
Source: eLife. 2026 Jul 6;14:RP108369. doi: 10.7554/eLife.108369 (PMC13336769; doi:10.7554/eLife.108369)
Supplement: Figure 4—source code 1. [file elife-108369-fig4-code1.zip › densmap_Dyngo_CHOL_UP_LEAF.dat]

0	0	0.0983198	0.19664	0.294959	0.393279	0.491599	0.589919	0.688239	0.786558	0.884878	0.983198	1.08152	1.17984	1.27816	1.37648	1.4748	1.57312	1.67144	1.76976	1.86808	1.9664	2.06472	2.16304	2.26136	2.35968	2.45799	2.55631	2.65463	2.75295	2.85127	2.94959	3.04791	3.14623	3.24455	3.34287	3.44119	3.53951	3.63783	3.73615	3.83447	3.93279	4.03111	4.12943	4.22775	4.32607	4.42439	4.52271	4.62103	4.71935
0	2.64238	3.02319	3.23963	3.71475	4.02355	4.88447	5.24542	4.76476	4.64737	4.56806	4.3381	4.0095	4.12707	3.62103	3.52234	3.58312	3.84499	3.91778	3.82545	3.41777	2.8789	2.30756	2.10365	1.7945	1.78107	1.66888	1.49121	1.60318	1.51118	1.26233	0.998928	0.709857	0.651011	0.505884	0.269368	0.381096	0.315531	0.387739	0.460337	0.427107	0.433748	0.611326	0.762844	0.913655	1.02529	1.55109	1.68913	1.99146	2.31998
0.0983198	3.25348	3.43799	3.37255	4.00315	4.4972	5.27265	5.51571	5.74527	5.65325	5.27916	4.72522	4.66012	4.36485	3.6673	3.69376	3.47751	3.97658	3.79853	3.51629	2.78106	3.03022	2.66211	2.44532	2.21493	1.91209	1.95782	1.9387	1.89267	1.79377	1.51824	1.23583	0.94656	0.91386	0.61789	0.335094	0.381058	0.341825	0.420929	0.493201	0.486794	0.644034	0.729465	0.748715	1.32071	1.59717	1.83373	2.37918	2.57669	2.64792
0.19664	3.64831	3.60175	3.82612	4.43845	4.8128	5.22075	5.60178	6.0618	6.04914	5.54259	5.26587	5.54767	4.80477	4.5688	3.78633	4.06124	3.99051	3.82553	3.83877	3.26724	3.06981	3.01092	2.64911	2.524	2.32598	2.41105	2.33929	2.07654	2.03035	1.79365	1.42609	1.21634	0.913686	0.749489	0.552552	0.420732	0.440316	0.512967	0.637934	0.558785	0.782087	0.946834	1.0254	1.43306	1.64947	2.20823	2.63546	3.17464	3.24056
0.294959	3.71372	3.65535	3.64822	4.09521	4.7799	5.30542	6.27212	5.92297	6.48177	6.18586	5.48858	5.52134	5.43664	5.04835	4.67334	4.35847	4.09592	4.02915	3.95811	3.66863	3.53757	3.18855	3.26693	2.94455	2.75984	2.43846	2.49662	2.34638	2.3792	1.84027	1.63668	1.18333	1.05819	0.795716	0.50626	0.506589	0.618277	0.572349	0.716797	0.76252	0.952787	1.05161	1.45893	1.79398	2.24072	2.75329	3.26603	3.42377	3.84505
0.393279	3.75313	3.70775	3.67465	3.9172	4.50955	5.41108	5.93664	6.00082	6.3421	6.1452	6.31667	6.34968	6.02808	5.48885	4.98268	4.77238	4.43795	4.41779	4.29248	4.194	4.17481	3.78649	3.47685	3.52339	3.16133	3.00344	2.82022	2.72108	2.19529	1.66968	1.4461	1.05209	0.87456	0.736488	0.552446	0.658004	0.571961	0.683843	0.729778	1.15021	1.24221	1.41271	1.90603	1.99777	2.36611	3.02938	3.55617	4.32488	4.00946
0.491599	3.67395	3.4374	3.89742	3.84626	4.45722	4.93671	5.61896	5.6383	6.96724	6.34792	6.27073	6.32406	6.18609	5.8633	5.41044	5.17363	4.69416	4.50292	5.04132	4.61423	4.68064	4.44323	4.25915	3.80581	3.44412	3.00356	2.81342	2.77416	2.43858	1.84772	1.3281	1.03236	0.894109	0.86171	0.690456	0.618329	0.572213	0.670358	0.887749	1.31461	1.37338	1.6627	2.05684	2.32625	2.97056	3.496	3.8257	4.21976	4.42977
0.589919	3.86408	3.35202	3.57568	3.78011	4.72581	4.89782	6.14522	6.1657	6.61183	6.71745	6.48141	6.82267	6.10576	5.79757	5.2729	5.31768	4.81816	5.21312	4.98264	5.72685	5.429	4.98788	4.70538	4.12065	3.74676	3.24728	2.81928	2.68147	2.42584	1.91292	1.38722	1.21623	0.894063	0.775863	0.650894	0.617829	0.60462	0.591441	0.84135	1.21583	1.72217	1.78729	2.45793	2.70068	3.09568	3.25388	3.81884	4.27975	4.40369
0.688239	3.66056	3.29855	3.5168	3.60935	4.43704	5.34379	6.0147	6.46763	6.76955	6.5796	6.71761	6.29124	6.26524	5.83023	5.44297	5.1466	4.62773	5.3049	5.8632	5.89565	5.81645	5.38274	5.14615	4.47659	4.08797	3.56244	3.13596	2.78623	2.62978	1.96545	1.58403	1.31472	0.979138	0.815132	0.71637	0.650614	0.644338	0.650508	0.86113	1.24877	1.46573	1.97795	2.25392	2.7205	2.93045	3.38429	3.60245	3.7199	3.96362
0.786558	3.39151	3.21955	3.36571	3.93086	4.91114	5.24523	5.90908	6.71148	7.12542	7.03956	7.0008	6.77793	6.49453	6.09946	5.88907	5.42325	5.5876	5.6006	6.16123	5.75903	6.16513	5.79706	5.26397	4.83031	3.9499	3.3715	2.91901	2.524	2.46439	2.10967	1.93286	1.34743	1.43977	1.03779	0.986054	0.86106	0.644097	0.723001	0.729334	1.26171	1.56418	1.70845	1.93188	2.56229	2.56952	2.83926	3.20803	3.47712	3.33319
0.884878	3.20101	3.1351	3.68128	4.21444	4.83873	5.30324	5.92843	6.13233	6.86239	7.36819	7.46706	7.34961	6.86123	6.36814	6.23105	5.89693	5.5353	5.42276	5.93015	5.99526	5.73948	5.89554	5.81072	4.8898	3.81208	3.67377	3.29988	2.90443	2.47771	2.28723	2.21522	1.95863	1.58351	1.45887	1.16957	1.00501	0.906834	0.795108	0.782305	0.880422	1.47202	1.53146	1.73509	2.14214	2.05741	2.58949	2.62254	2.86526	3.01717
0.983198	3.12922	3.52358	3.87284	4.39107	5.061	5.41	5.73093	6.6247	7.25637	7.45463	7.73659	7.9712	7.66377	6.95995	5.98769	6.03312	6.0096	5.77193	6.17377	6.17934	5.47611	5.24525	5.01452	4.7061	4.3301	3.81247	3.64737	3.20092	3.09572	3.06926	2.81949	2.52336	2.46425	1.95863	1.53125	1.3205	1.06451	0.887006	0.781795	1.03206	1.02506	1.29468	1.52451	1.67643	2.03749	1.98482	2.09676	2.18928	2.4447
1.08152	2.86038	3.36681	4.39152	4.54863	5.06112	5.46886	6.03498	6.43471	7.1059	7.31615	7.86082	7.60353	7.62438	7.2494	6.50693	6.07919	5.57397	5.4835	5.85678	5.48867	4.84499	4.79779	4.23952	4.43609	4.02181	4.02242	3.78574	3.45775	3.47688	3.69392	3.52376	3.27332	2.85212	2.28026	1.88564	1.50457	1.18906	0.945888	0.933042	0.887084	0.900601	1.0382	1.2624	1.30202	1.44648	1.7025	1.77457	1.86063	2.14266
1.17984	2.81372	3.228	3.74686	4.58772	4.95033	5.32429	6.02103	6.42152	6.99951	7.09895	7.28315	7.88815	7.4733	7.15806	6.67189	6.19162	5.88362	5.84389	5.20065	5.06174	4.3845	4.18675	4.02953	3.90429	4.02177	3.88507	3.95745	3.98401	3.89096	3.85207	3.95043	3.6867	3.04949	2.53648	2.2275	1.64253	1.29474	1.08429	1.03173	0.827922	0.959642	0.92651	1.02536	1.17007	1.21625	1.37322	1.62979	1.72187	2.01168
1.27816	2.32003	3.1417	3.73286	3.96378	4.64017	5.3376	5.59321	5.78331	6.07351	6.5797	6.75016	7.38783	7.17205	6.6783	5.99388	5.40879	5.68605	5.50105	5.37672	4.74522	4.50913	3.83857	3.75262	4.10763	3.81856	4.13343	4.39076	3.91162	4.27197	4.0491	4.20708	3.85214	3.62873	2.66796	2.37854	1.83323	1.57064	1.21528	0.998757	1.01838	0.821639	0.913501	0.986033	0.939956	1.18998	1.46605	1.47871	1.64247	1.79366
1.37648	2.2737	2.76069	3.56885	4.07553	4.64023	4.83112	5.24507	5.48815	5.64571	6.41599	6.11941	6.06053	6.44904	6.17193	5.91591	5.13369	5.1403	5.38344	4.75249	4.60766	4.27904	3.68648	3.90378	3.55667	4.0153	4.43682	4.3452	4.32496	4.4043	4.58228	4.6618	3.9111	3.63424	2.97715	2.52976	2.08332	1.89925	1.59733	1.36036	1.07772	1.05835	0.97937	0.972785	1.10432	1.1566	1.24212	1.53176	1.61016	1.68859
1.4748	2.31276	2.6615	3.18092	3.73402	4.14685	4.55419	4.87088	5.31068	5.75877	5.86274	5.54153	5.84412	6.12037	5.52736	5.31023	4.78417	4.56792	4.46306	4.73208	4.71252	4.0883	3.96329	3.79915	3.82582	4.14145	4.26609	4.20105	4.19445	4.48968	4.96956	4.74032	4.7988	4.10158	3.42494	3.2192	2.41867	2.27401	1.76782	1.60347	1.30735	1.30163	1.28169	1.15695	1.14364	1.11718	1.28798	1.16308	1.51761	1.51812
1.57312	2.19487	2.66868	2.95136	3.58215	4.12125	4.79198	5.04829	5.32389	5.10063	5.18562	5.43697	5.35786	5.34365	4.98917	4.71852	4.33101	4.38959	3.98999	3.88428	3.93664	3.98266	4.09499	3.89139	4.04325	3.91144	4.22129	4.08323	4.87096	4.63479	4.8055	4.83798	5.15342	4.60729	4.108	3.43128	2.78642	2.58389	2.30713	1.80748	1.56382	1.59082	1.27526	1.40686	1.36082	1.03182	1.1239	1.24807	1.25513	1.36697
1.67144	2.03741	2.6621	3.06304	3.58907	3.9568	4.6082	4.897	4.87746	5.19312	5.12697	4.7459	5.41674	4.86316	4.77794	4.33684	4.06811	3.76641	3.65451	3.58264	3.65352	3.64745	4.23976	4.00945	4.11591	4.28673	4.12245	4.29314	4.59481	4.68047	5.36417	5.37051	5.17335	5.47568	4.77909	4.13454	3.55592	2.7739	2.34589	2.18928	1.73514	1.63021	1.38722	1.24879	1.26173	1.15002	1.03165	1.03811	1.07768	1.28181
1.76976	2.04488	2.75459	3.10219	3.77904	3.937	4.20702	4.29894	4.69367	4.44296	4.61379	4.67348	4.65417	4.46274	4.29819	3.84384	3.87039	3.13588	3.13597	3.18123	3.31253	3.44367	3.8189	4.08221	4.10199	4.20793	4.62809	4.60887	5.11431	5.4554	5.56102	5.9754	6.15149	5.45508	5.58035	4.66013	3.73365	3.2275	2.41225	1.74816	1.60416	1.53874	1.26882	1.21621	1.08423	1.06482	0.913548	1.00595	1.00586	1.22283
1.86808	2.22203	2.61654	3.44424	3.64117	3.7654	4.10203	4.36401	4.37169	4.24629	4.47099	4.20652	4.30502	4.47635	3.97633	3.89683	3.1681	2.85993	2.74775	2.68913	2.62286	2.82585	3.05034	3.41903	3.82548	3.93062	4.73337	5.1465	5.59252	6.1453	6.00806	6.44752	6.37573	5.87671	5.73195	5.03478	3.87849	3.35845	2.29397	2.08355	1.59675	1.43318	1.35414	1.18377	0.953173	1.10423	0.959382	0.861046	1.13773	1.28898
1.9664	2.229	2.68848	3.00434	3.42429	3.52287	3.83849	3.61511	3.83235	3.98333	3.96385	3.95047	4.04957	4.05498	3.71992	3.54939	2.95781	2.78739	2.40605	2.36009	2.59609	2.57679	2.93798	3.176	3.79243	4.3387	5.06814	5.32995	6.11268	6.34254	6.70456	6.69062	6.8101	6.5729	5.48208	4.81809	4.01605	3.34651	2.47791	2.03795	1.61698	1.33483	1.29577	1.18383	1.10444	0.999287	0.95319	1.11056	1.40738	1.60452
2.06472	2.38686	2.83984	2.9648	2.93818	3.08315	3.45685	3.16241	3.18809	3.35903	3.57002	3.56987	3.68866	3.49748	3.70107	2.91883	2.60334	2.81377	2.17556	2.43878	2.52411	2.70192	2.78743	3.14952	3.83802	4.49047	5.46236	5.99513	6.48046	6.63178	6.62543	6.76339	6.67141	6.4877	5.82973	5.21227	3.91078	3.26066	2.35348	1.99161	1.55839	1.2887	1.23647	1.11759	0.96677	0.861116	0.999428	1.01914	1.43359	1.43999
2.16304	2.28125	2.39248	2.7734	2.8658	2.73476	2.80712	2.57731	2.89911	3.19547	3.43288	3.37922	3.19519	3.01164	2.81401	2.77516	2.39949	2.70905	2.62878	2.43834	2.77341	2.66176	2.99651	3.47679	4.37747	4.92409	5.72542	6.50131	6.98036	7.19022	7.07315	6.94174	6.79702	6.15341	5.71783	4.69877	3.57551	3.10935	2.14259	1.57817	1.51284	1.28946	1.07865	1.20279	0.927325	0.979579	1.02577	1.21603	1.55821	1.79496
2.26136	2.08363	2.38632	2.43155	2.51124	2.31361	2.34692	2.59654	2.62305	3.01043	3.14917	3.18819	2.95888	2.86033	2.47225	2.32828	2.7814	2.52453	3.09599	2.96401	3.16149	3.29299	3.8977	4.17342	5.00185	5.37041	6.27721	6.4872	7.4542	6.89518	6.96747	6.4029	5.91649	5.88961	4.83016	4.12691	3.37126	2.47749	2.09111	1.48649	1.19041	0.953782	0.933708	1.03913	0.927206	1.16989	1.07134	1.32745	1.63025	1.76173
2.35968	2.29404	2.19474	2.18892	2.20204	2.30061	2.18936	2.26762	2.48484	2.87943	2.72111	3.14781	2.67544	2.28163	2.11781	1.84173	2.46472	2.67479	3.01656	3.16056	3.64114	4.08814	4.65398	4.79166	5.29118	6.00645	6.54073	6.87485	6.95982	6.85575	6.07275	5.89587	5.40286	4.67382	4.08831	3.25941	2.67483	2.14227	1.4593	1.28859	0.927388	0.894163	0.867905	1.01933	1.21605	1.26227	1.43901	1.46596	1.57052	1.93241
2.45799	1.87265	1.96499	1.8145	1.99836	2.14909	2.17593	2.41904	2.41878	2.2481	2.47074	2.53686	2.30007	2.10385	1.89374	2.13664	2.40619	2.69489	3.23328	3.68044	4.29159	4.62017	5.12625	5.46152	6.11346	6.32265	6.86819	7.07246	7.09258	6.39566	6.07954	5.23874	4.41134	4.10188	3.32593	2.61644	1.99836	1.70912	1.45935	1.12464	0.986176	0.697279	0.769437	0.914006	1.20299	1.32741	1.58398	1.69537	1.7415	1.53786
2.55631	1.47187	1.59664	1.77438	1.86027	1.98546	2.09128	2.11003	2.228	2.41185	2.03044	2.28049	2.12286	2.28791	1.9985	2.01148	2.24806	2.77953	3.55545	4.29177	4.6727	5.35005	5.89546	6.25714	6.42146	6.52158	7.06587	6.77668	6.42755	5.71848	5.15949	4.12883	3.80024	2.7418	2.65649	1.86754	1.77509	1.30146	1.12451	0.927086	0.894398	0.796022	0.78276	1.07163	1.01227	1.14357	1.43239	1.27478	1.53784	1.42582
2.65463	1.03842	1.35364	1.40017	1.69616	1.5121	1.6436	1.7948	1.91895	2.02401	2.28684	2.07695	1.98508	2.12918	2.03757	2.22196	2.80045	3.45143	3.90456	4.31853	5.49472	5.81046	6.7908	6.79008	6.60536	6.48116	6.52806	6.24446	5.98147	5.40961	4.61412	3.3792	2.90654	2.4136	1.96631	1.55869	1.49948	1.17684	1.08504	0.900804	1.03883	1.05873	0.946945	1.08516	1.05183	1.24222	1.2158	1.28096	1.18882	1.26808
2.75295	0.880857	1.13745	1.20316	1.53837	1.49217	1.5907	1.70894	1.91217	1.87984	2.08329	2.07028	2.09027	2.30745	2.66855	2.79949	3.0299	3.58933	4.14733	5.0083	5.90242	6.40802	7.63223	7.18508	6.6579	6.65179	6.77184	5.81107	5.66593	5.07513	3.9379	3.04449	2.31471	1.92042	1.62489	1.44703	1.26272	1.124	1.01219	1.01918	1.07813	0.979951	1.14398	1.14395	1.34095	1.21571	1.07744	1.02514	0.82816	0.794946
2.85127	0.854688	1.15061	1.24928	1.48528	1.47253	1.8403	1.77476	2.02427	2.05697	2.16881	2.53725	2.78669	2.9646	2.86516	3.07569	3.56914	3.64087	4.45632	5.16639	5.79713	6.55976	6.84917	7.08074	7.08727	6.64564	6.21798	5.74475	5.04147	4.19938	3.41925	2.77568	2.19701	1.59244	1.32875	1.11786	1.30195	1.27506	1.34756	1.38687	1.36043	1.39371	1.25593	1.4398	1.1306	1.1699	0.749122	0.893635	0.795	0.624281
2.94959	0.973276	1.09186	1.48598	1.88057	1.80077	2.09651	2.03753	2.48399	2.44544	2.59686	2.95742	3.19543	3.52972	3.49623	3.8772	3.66027	4.32382	4.50931	5.25242	5.93516	6.5798	6.69828	7.26333	7.21067	6.29026	6.08587	5.67151	4.59481	4.01711	2.96554	2.30858	1.82869	1.57852	1.30845	1.30162	1.37377	1.40684	1.75479	1.5777	1.61076	1.45988	1.36786	1.30826	1.13023	1.08412	0.781855	0.597848	0.624236	0.690041
3.04791	1.00603	1.30824	1.6637	1.94002	2.1692	2.48428	2.66188	2.80575	2.99687	3.18819	3.22701	3.75381	3.85872	4.1141	4.19304	4.64755	4.22602	4.94963	4.98809	5.60052	6.09997	6.25638	6.40862	6.29745	6.3039	5.52665	4.85685	4.31211	3.30648	2.6955	2.06491	1.5586	1.27611	1.38745	1.31518	1.73532	1.78091	1.87326	1.8533	1.50555	1.56482	1.56471	1.24909	1.30194	1.11766	0.69002	0.597926	0.65051	0.591747
3.14623	0.769394	1.27533	1.77486	2.0443	2.57611	2.92483	3.35872	3.67439	3.45082	3.49087	3.5764	4.10915	4.16731	4.30553	4.42371	4.46275	4.92354	4.962	5.25142	5.04764	5.77064	6.14619	6.19166	5.83102	5.50118	5.1522	4.548	3.9175	3.32653	2.62262	1.97229	1.61715	1.27574	1.26203	1.55772	1.65622	1.82673	2.10995	1.92611	1.9657	1.76208	1.57139	1.48582	1.20941	0.815111	0.696704	0.545358	0.39444	0.446925
3.24455	0.828071	1.11784	1.54488	2.20825	2.87823	3.3582	3.63459	3.83177	3.95079	3.9176	4.0427	4.34492	4.28613	4.31837	4.60121	4.60708	4.60848	4.76536	4.85641	5.34303	5.34944	5.32333	5.25793	5.0612	4.78536	4.41031	4.24568	3.60811	3.0436	2.41895	1.97217	1.49224	1.23558	1.09793	1.36706	1.45235	1.88603	1.91293	2.28747	1.63654	1.68929	1.4991	1.24248	1.18973	0.979671	0.631026	0.400916	0.381389	0.532585
3.34287	0.690241	1.12398	1.42612	2.25289	2.97035	3.46969	3.9363	4.12828	4.16719	3.95108	4.17529	4.10778	4.12872	4.56809	4.59396	4.20042	4.55453	4.78615	4.86396	5.41554	5.73224	5.53448	5.31691	5.20584	5.03466	4.33192	4.26543	3.53624	3.54332	2.65514	1.95196	1.41325	1.22908	0.827716	0.9261	1.39292	1.70179	1.84693	1.83399	1.60388	1.59093	1.43323	1.07804	0.894304	0.82857	0.519427	0.335117	0.302531	0.335176
3.44119	0.63736	0.926595	1.38038	2.07585	2.82571	3.50314	3.94325	4.31849	4.27322	4.31354	3.89129	3.86437	4.17931	4.29774	4.39668	4.41062	4.45645	4.90365	5.31182	5.52171	5.52779	5.92775	5.33755	5.45569	5.14096	4.71908	4.33812	3.98302	3.61426	2.95778	2.35268	1.7814	1.24257	1.08447	1.06474	1.15003	1.21588	1.58387	1.61007	1.39957	1.2092	1.0255	0.933325	0.802199	0.545477	0.519166	0.27618	0.295832	0.256382
3.53951	0.525638	0.92649	1.40644	1.9911	2.87209	3.56222	3.83835	4.1082	4.18753	4.00995	3.63518	3.56905	3.69308	3.56185	4.01585	4.29846	4.5693	4.97832	5.27925	5.67347	6.45561	5.77106	5.6056	5.36412	5.28534	4.56257	4.79846	4.38449	3.92319	3.12746	2.6216	2.01748	1.57104	1.12381	1.1832	1.23557	1.18975	1.20932	1.26202	0.933442	0.979129	0.900226	0.617825	0.565434	0.460056	0.289274	0.157676	0.164323	0.190632
3.63783	0.578477	0.913415	1.53132	1.89978	2.78687	2.99685	3.43166	3.70762	3.78629	3.52305	3.47686	3.53568	3.43671	3.70646	3.82395	4.22544	4.8517	4.6744	5.06937	5.62158	5.54811	5.36889	5.27813	5.41585	5.13502	4.64798	4.50339	4.08734	3.87769	3.19351	2.60923	2.18241	1.81418	1.30787	1.54535	1.42008	1.13722	1.12409	0.920511	0.860906	0.716272	0.611193	0.512291	0.361589	0.380994	0.229952	0.183944	0.124887	0.236652
3.73615	0.630641	1.13016	1.36715	2.08987	2.24778	2.75985	2.75989	3.08223	2.84522	2.83255	2.97037	2.91797	3.2587	3.65998	4.04185	4.01594	4.32641	4.56953	5.13463	5.06184	5.54106	5.27799	5.33698	4.71966	4.61411	4.52289	4.04976	3.9049	3.53621	3.43685	2.81283	2.42519	2.14332	1.79455	1.6765	1.38066	1.30784	1.15013	0.7095	0.650538	0.420368	0.302004	0.275892	0.367831	0.236479	0.170723	0.124831	0.105195	0.210149
3.83447	0.775173	1.11049	1.55794	1.98513	2.25425	2.57667	2.51085	2.32016	2.44479	2.35849	2.52991	3.17467	3.17441	3.35118	3.67382	3.96294	4.34483	4.55591	4.60853	4.75191	5.0741	4.97582	5.02803	4.44966	4.37782	3.84552	3.87226	3.3459	3.45697	2.97022	3.00923	2.35302	2.31319	2.05166	1.84749	1.64381	1.31486	1.07748	0.834387	0.505794	0.400853	0.23644	0.197129	0.170716	0.118276	0.0986474	0.0920137	0.177325	0.243205
3.93279	0.926326	1.26155	1.72207	1.8148	2.12326	2.19536	2.18903	2.2087	1.97193	1.94543	2.40594	2.78699	3.18129	4.04836	3.92439	4.08175	4.10168	4.57444	4.77232	4.8642	4.96255	4.63349	4.2656	3.8976	3.57496	3.27407	3.21414	3.08922	2.82566	2.91132	2.71417	2.37962	2.34669	2.06453	2.03143	1.63679	1.38054	1.13668	0.66364	0.479517	0.328558	0.23638	0.131349	0.0853676	0.144584	0.10515	0.078759	0.177515	0.354747
4.03111	1.2546	1.57067	1.94595	2.28781	2.22971	2.3334	2.16934	2.05156	1.93972	2.01172	2.43275	3.16224	3.77982	3.91108	4.11481	4.60846	4.2267	4.69982	5.20607	4.64092	4.70621	4.14747	3.6616	3.26031	2.71484	2.43861	2.43184	2.38598	2.28806	2.43189	2.31388	1.90006	1.77566	1.78853	1.68988	1.4859	1.11731	0.914015	0.670599	0.479735	0.282744	0.243232	0.0986258	0.0525286	0.0393801	0.0788592	0.078914	0.262862	0.525638
4.12943	1.26807	1.89986	2.12953	2.23511	2.25558	1.97199	2.02523	1.75518	1.68981	1.88063	2.49236	3.08984	3.97792	3.99644	4.20655	4.31823	4.43746	5.02835	4.93049	4.6475	4.20724	3.81237	3.7136	2.81345	2.26101	2.23466	2.09063	1.78764	1.93909	1.70923	1.76799	1.74209	1.28178	1.34763	1.22981	0.946862	0.834632	0.749285	0.512639	0.295748	0.249887	0.19069	0.118406	0.0722354	0.0723449	0.1051	0.157704	0.282585	0.577955
4.22775	1.61053	2.09697	2.43237	2.47857	2.49221	2.18264	2.01896	1.67024	1.60436	2.01217	2.45899	3.24121	3.79331	4.18747	4.3191	4.63396	4.72578	4.87686	4.68653	4.71909	4.19312	3.50282	3.14198	2.41868	1.72282	1.53202	1.41323	1.43961	1.30158	1.49847	1.11775	1.07755	0.939788	0.762542	0.696546	0.598192	0.506064	0.368142	0.282819	0.210359	0.217048	0.184118	0.144658	0.12489	0.0854531	0.144908	0.0788633	0.335227	0.551862
4.32607	1.82741	2.11677	2.57051	2.59654	2.24894	1.92653	1.70945	1.4335	1.53299	1.98549	2.768	3.12882	3.85866	4.31265	4.50881	4.792	4.92397	4.92251	4.88287	4.94873	4.00307	3.23922	2.72658	1.98516	1.51139	1.26908	1.02546	1.05201	0.920378	0.848062	0.55877	0.558982	0.624392	0.453827	0.341839	0.230075	0.170772	0.144839	0.0920767	0.19074	0.217133	0.171028	0.164418	0.118304	0.144632	0.118312	0.144474	0.381194	0.650643
4.42439	1.67646	2.25523	2.31454	2.64292	2.20911	1.80094	1.34754	1.40026	1.61759	2.07065	2.80088	3.25513	3.83246	3.898	4.46337	4.83732	5.17333	5.17341	4.83116	4.63297	3.63472	3.12121	2.30024	1.5444	1.28196	0.907251	0.762979	0.677378	0.670967	0.53915	0.460037	0.440638	0.328768	0.216962	0.184027	0.16442	0.131467	0.118345	0.170978	0.1381	0.230229	0.29584	0.210366	0.157705	0.177499	0.210322	0.256313	0.447049	0.723244
4.52271	1.79457	1.91235	2.11675	2.38628	2.16243	1.89345	1.75456	1.6823	1.91946	2.38571	2.80051	3.23399	3.52418	3.60132	4.30465	4.64691	5.0942	5.51995	5.10702	4.70628	3.6737	3.06955	2.0178	1.51805	1.15678	0.788744	0.762733	0.558905	0.440656	0.367963	0.296059	0.269455	0.210581	0.131508	0.0918701	0.0919074	0.0591791	0.0656776	0.0920732	0.243328	0.210425	0.171092	0.184162	0.157608	0.243303	0.197151	0.276064	0.479631	1.01269
4.62103	1.74921	1.94626	2.28097	2.34624	2.4516	2.29345	2.10946	2.28009	2.45137	2.71444	3.14245	3.28037	3.7728	3.66086	3.766	4.54214	4.85188	5.37025	4.61353	4.50238	3.42405	2.86506	2.05706	1.3277	1.0645	0.867664	0.730064	0.512875	0.512756	0.413851	0.361598	0.256437	0.15776	0.105162	0.078742	0.0524513	0.0787338	0.0656369	0.151142	0.243439	0.210594	0.341709	0.322243	0.348587	0.40766	0.433636	0.525556	0.722506	0.952705
4.71935	1.74281	1.94616	2.64932	2.5303	2.73399	2.91162	3.16135	3.1613	3.07589	3.21532	3.24684	3.4831	3.49637	3.39764	3.46331	3.8456	4.87688	5.06222	4.81058	4.03538	3.45046	2.71433	2.10283	1.53139	1.26855	0.952995	1.01882	0.795062	0.709612	0.493229	0.420726	0.315478	0.243113	0.164198	0.131364	0.131289	0.131407	0.157621	0.23672	0.197215	0.342139	0.348548	0.394575	0.512927	0.519279	0.650483	0.735539	1.05811	1.30785
4.81767	2.23581	2.65532	2.73401	2.91824	3.49644	4.01615	4.1139	4.25321	4.08792	3.82526	3.96256	3.7465	3.7859	3.15457	3.43712	3.73347	4.47058	4.41775	4.45676	3.61538	3.17439	2.45751	1.9387	1.80776	1.58391	1.35386	1.2619	1.03169	1.03178	0.723011	0.729866	0.631148	0.407669	0.256352	0.197095	0.223198	0.242872	0.183934	0.275918	0.289162	0.420795	0.401023	0.512571	0.683649	0.828098	0.998859	1.30742	1.29431	1.61695
[truncated: 1 more columns]
