# Supplementary material for: Lipid packing contributes to the confinement of caveolae to the plasma membrane
Source: eLife. 2026 Jul 6;14:RP108369. doi: 10.7554/eLife.108369 (PMC13336769; doi:10.7554/eLife.108369)
Supplement: Figure 4—source code 1. [file elife-108369-fig4-code1.zip › Colocalization_Dyngo_CHOL.ipynb]

# %% [code]
# 📌 Run this cell to upload your .dat files
from google.colab import files
uploaded = files.upload()


# %% [code]
# 📌 Import required libraries
import numpy as np
import matplotlib.pyplot as plt
from scipy.stats import pearsonr


# %% [code]
# 📌 Replace these with your uploaded filenames
file1 = "densmap_Dyngo_CHOL_UP_LEAF.dat"
file2 = "densmap_Dyngo_wCHOL.dat"

# Load the .dat files (whitespace-separated matrix)
data1 = np.loadtxt(file1)
data2 = np.loadtxt(file2)

# Normalize both datasets
data1_norm = data1 / np.max(data1)
data2_norm = data2 / np.max(data2)

# Compute colocalization (element-wise product)
colocal = data1_norm * data2_norm

# Compute Pearson correlation
corr, _ = pearsonr(data1_norm.flatten(), data2_norm.flatten())
print(f"Pearson correlation: {corr:.3f}")


# %% [code]
# 📊 Plot heatmaps
fig, axes = plt.subplots(1, 3, figsize=(18, 6))

# First dataset: CHOL
im1 = axes[0].imshow(data1_norm, cmap='Reds', origin='lower')
axes[0].set_title("CHOL Upper Leaflet Density")
fig.colorbar(im1, ax=axes[0])

# Second dataset: Dyngo
im2 = axes[1].imshow(data2_norm, cmap='Blues', origin='lower')
axes[1].set_title("Dyngo Density with CHOL")
fig.colorbar(im2, ax=axes[1])

# Colocalization map
im3 = axes[2].imshow(colocal, cmap='viridis', origin='lower')
axes[2].set_title(f"Colocalization Map\n(Pearson r = {corr:.2f})")
fig.colorbar(im3, ax=axes[2])

plt.tight_layout()
plt.show()


# %% [code]
# 📊 Plot histograms of normalized data
fig, axes = plt.subplots(1, 2, figsize=(12, 6))

# Histogram for normalized data1 (CHOL)
axes[0].hist(data1_norm.flatten(), bins=50, color='red', alpha=0.7)
axes[0].set_title("Histogram of Normalized CHOL Density")
axes[0].set_xlabel("Normalized Density")
axes[0].set_ylabel("Frequency")

# Histogram for normalized data2 (Dyngo)
axes[1].hist(data2_norm.flatten(), bins=50, color='blue', alpha=0.7)
axes[1].set_title("Histogram of Normalized Dyngo Density")
axes[1].set_xlabel("Normalized Density")
axes[1].set_ylabel("Frequency")

plt.tight_layout()
plt.show()

# Compute skewness
from scipy.stats import skew

skewness1 = skew(data1_norm.flatten())
skewness2 = skew(data2_norm.flatten())

print(f"Skewness of normalized CHOL data: {skewness1:.3f}")
print(f"Skewness of normalized Dyngo data: {skewness2:.3f}")

# %% [code]
difference = data2_norm - data1_norm
plt.imshow(difference, cmap='bwr', origin='lower', vmin=-1, vmax=1)
plt.title("Difference Map: Dyngo − CHOL")
plt.colorbar(label='Normalized Intensity Difference')


# %% [code]
plt.figure(figsize=(6, 6))
plt.contour(data1_norm, levels=5, colors='red', linewidths=1.5, linestyles='dashed')
plt.contour(data2_norm, levels=5, colors='blue', linewidths=1.5)
plt.title("Contour Overlap: CHOL (red) vs Dyngo (blue)")
plt.axis('off')
plt.show()
